# Supplementary material for: Nested non-covalent interactions expand the functions of supramolecular polymer networks
Source: Nat Commun. 2024 May 10;15:3951. doi: 10.1038/s41467-024-47666-x (PMC11087514; doi:10.1038/s41467-024-47666-x)
Supplement: Supplementary file 3 — Source Data [file 41467_2024_47666_MOESM3_ESM.xlsx]

## Sheet: Figure 4c
PolyMOC Gel Storage Moduli at 1 rad/s
Gel	Measurement #	G' (Pa)
poly(OTf@MOC)	1	7412
	2	7929
	3	8126
poly(HSO4@MOC)	1	7042
	2	7722
	3	7737
poly(NO3@MOC)	1	6879
	2	7098
	3	7498
poly(DAQ@MOC)	1	7999
	2	7168
	3	7497

## Sheet: Figure 5a
poly(OTf@MOC)			poly(HSO4@MOC)			poly(NO3@MOC)			poly(DAQ@MOC)
Step Time (s)	Relative Modulus		Step Time (s)	Relative Modulus		Step Time (s)	Relative Modulus		Step Time (s)	Relative Modulus
10.2482	1		10.1172	0.987977		10.2482	0.963886		10.1172	0.964408
10.3793	0.981732		10.2482	0.925994		10.3793	1		10.2482	1
10.5759	0.979981		10.3793	1		10.5759	0.981246		10.3793	0.976648
10.838	0.983365		10.5759	0.959146		10.838	0.979259		10.5759	0.984404
11.1002	0.989158		10.838	0.962464		11.1002	0.975573		10.838	0.985977
11.3623	0.981357		11.1002	0.961314		11.3623	0.97699		11.1002	0.975411
11.6245	0.979745		11.3623	0.952815		11.6245	0.974257		11.3623	0.971485
11.8866	0.974449		11.6245	0.960341		11.8866	0.97589		11.6245	0.974436
12.1488	0.966696		11.8866	0.963458		12.1488	0.974976		11.8866	0.981831
12.4109	0.982792		12.1488	0.947007		12.4109	0.976685		12.1488	0.986931
12.6731	0.977869		12.4109	0.957405		12.6731	0.973014		12.4109	0.978416
12.9352	0.978388		12.6731	0.955765		12.9352	0.976998		12.6731	0.979915
13.1973	0.97464		12.9352	0.951071		13.1973	0.973808		12.9352	0.965317
13.4595	0.970918		13.1973	0.957089		13.4595	0.966455		13.1973	0.975124
13.7216	0.962753		13.4595	0.954154		13.7216	0.969741		13.4595	0.966672
13.9838	0.964445		13.7216	0.953822		13.9838	0.972062		13.7216	0.976721
14.2459	0.979692		13.9838	0.955335		14.2459	0.964433		13.9838	0.97562
14.5081	0.967969		14.2459	0.952275		14.5081	0.963322		14.2459	0.976317
14.7702	0.970375		14.5081	0.956886		14.7702	0.960877		14.5081	0.97186
15.0324	0.96595		14.7702	0.951107		15.0324	0.966508		14.7702	0.961098
15.2945	0.953714		15.0324	0.955036		15.2945	0.962815		15.0324	0.966656
15.5566	0.959264		15.2945	0.946647		15.5566	0.962037		15.2945	0.971964
15.8188	0.963957		15.5566	0.945384		15.8188	0.964609		15.5566	0.971985
16.0809	0.970116		15.8188	0.946208		16.0809	0.964342		15.8188	0.976807
16.3431	0.96342		16.0809	0.941788		16.3431	0.961336		16.0809	0.962107
16.6052	0.96105		16.3431	0.945759		16.6052	0.96202		16.3431	0.962124
16.8674	0.954626		16.6052	0.939771		16.8674	0.963237		16.6052	0.963521
17.1295	0.952872		16.8674	0.949109		17.1295	0.95302		16.8674	0.964624
17.3916	0.960948		17.1295	0.941417		17.3916	0.957296		17.1295	0.971241
17.6538	0.956252		17.3916	0.946378		17.6538	0.955728		17.3916	0.974441
17.9159	0.962205		17.6538	0.951506		17.9159	0.949763		17.6538	0.963113
18.1781	0.951706		17.9159	0.934816		18.1781	0.95199		17.9159	0.955572
18.4402	0.957029		18.1781	0.945689		18.4402	0.956452		18.1781	0.95895
18.7024	0.949508		18.4402	0.948579		18.7024	0.952318		18.4402	0.961968
18.9645	0.945055		18.7024	0.937361		18.9645	0.954797		18.7024	0.969775
19.2267	0.950675		18.9645	0.939351		19.2267	0.950876		18.9645	0.968096
19.4888	0.954355		19.2267	0.940145		19.4888	0.95294		19.2267	0.964639
19.7509	0.952769		19.4888	0.933864		19.7509	0.951968		19.4888	0.955203
20.0131	0.954686		19.7509	0.938467		20.0131	0.952096		19.7509	0.951876
20.2752	0.942723		20.0131	0.934152		20.2752	0.952931		20.0131	0.964161
20.5374	0.946548		20.2752	0.937514		20.5374	0.944073		20.2752	0.961358
20.7995	0.945058		20.5374	0.939151		20.7995	0.95028		20.5374	0.964367
21.1927	0.950621		20.7995	0.934287		21.1927	0.944695		20.7995	0.963001
21.717	0.938393		21.1927	0.933174		21.717	0.943074		21.1927	0.953218
22.2413	0.94027		21.717	0.932774		22.2413	0.941608		21.717	0.955568
22.7656	0.945612		22.2413	0.932898		22.7656	0.943237		22.2413	0.962426
23.2899	0.940763		22.7656	0.933479		23.2899	0.942062		22.7656	0.951148
23.8142	0.929066		23.2899	0.932145		23.8142	0.939937		23.2899	0.949935
24.3385	0.937502		23.8142	0.930323		24.3385	0.942413		23.8142	0.96067
24.8628	0.939596		24.3385	0.934672		24.8628	0.936806		24.3385	0.951041
25.387	0.928664		24.8628	0.928063		25.387	0.936397		24.8628	0.945635
25.9113	0.930395		25.387	0.92401		25.9113	0.933559		25.387	0.959568
26.4356	0.935689		25.9113	0.920819		26.4356	0.931604		25.9113	0.950698
26.9599	0.928877		26.4356	0.928558		26.9599	0.93665		26.4356	0.945292
27.4842	0.925259		26.9599	0.922236		27.4842	0.934822		26.9599	0.950319
28.0085	0.92935		27.4842	0.92374		28.0085	0.931658		27.4842	0.953517
28.5328	0.927398		28.0085	0.924163		28.5328	0.926938		28.0085	0.941012
29.0571	0.919989		28.5328	0.924352		29.0571	0.927674		28.5328	0.947175
29.5813	0.926948		29.0571	0.922531		29.5813	0.925928		29.0571	0.951097
30.1056	0.924796		29.5813	0.913788		30.1056	0.927715		29.5813	0.939548
30.6299	0.919022		30.1056	0.918045		30.6299	0.929996		30.1056	0.944476
31.1542	0.919134		30.6299	0.918119		31.1542	0.924706		30.6299	0.94987
31.6785	0.920728		31.1542	0.917396		31.6785	0.925239		31.1542	0.940596
32.2028	0.914107		31.6785	0.9213		32.2028	0.919297		31.6785	0.93618
32.7271	0.918716		32.2028	0.917314		32.7271	0.922696		32.2028	0.94739
33.2514	0.922005		32.7271	0.914453		33.2514	0.924712		32.7271	0.945433
33.7756	0.909561		33.2514	0.911027		33.7756	0.921101		33.2514	0.934277
34.2999	0.911889		33.7756	0.915132		34.2999	0.921675		33.7756	0.943414
34.8242	0.918406		34.2999	0.908466		34.8242	0.916166		34.2999	0.943274
35.3485	0.90879		34.8242	0.910293		35.3485	0.915386		34.8242	0.932626
35.8728	0.904764		35.3485	0.908229		35.8728	0.9177		35.3485	0.937493
36.3971	0.917603		35.8728	0.912994		36.3971	0.916306		35.8728	0.945557
36.9214	0.90456		36.3971	0.910535		36.9214	0.917871		36.3971	0.932711
37.4457	0.902736		36.9214	0.910404		37.4457	0.915045		36.9214	0.933481
37.97	0.909541		37.4457	0.910431		37.97	0.915844		37.4457	0.942684
38.4942	0.908329		37.97	0.908023		38.4942	0.910451		37.97	0.932665
39.0185	0.900473		38.4942	0.910605		39.0185	0.907728		38.4942	0.929211
39.5428	0.905292		39.0185	0.903441		39.5428	0.91309		39.0185	0.93788
40.0671	0.907073		39.5428	0.903158		40.0671	0.913217		39.5428	0.937416
40.5914	0.893611		40.0671	0.904038		40.5914	0.914259		40.0671	0.927303
41.1157	0.90134		40.5914	0.900468		41.1157	0.906487		40.5914	0.932177
41.64	0.898857		41.1157	0.900002		41.64	0.90687		41.1157	0.937296
42.4264	0.899704		41.64	0.90336		42.4264	0.907329		41.64	0.925641
43.475	0.893281		42.4264	0.903227		43.475	0.908748		42.4264	0.933936
44.5236	0.894214		43.475	0.902881		44.5236	0.902037		43.475	0.926324
45.5721	0.893065		44.5236	0.895917		45.5721	0.903535		44.5236	0.92898
46.6207	0.88732		45.5721	0.898016		46.6207	0.90358		45.5721	0.929633
47.6693	0.890065		46.6207	0.893118		47.6693	0.898692		46.6207	0.923884
48.7179	0.887093		47.6693	0.898257		48.7179	0.901611		47.6693	0.926753
49.7664	0.882488		48.7179	0.89443		49.7664	0.898913		48.7179	0.925464
50.815	0.885775		49.7664	0.890845		50.815	0.89476		49.7664	0.920891
51.8636	0.880151		50.815	0.889888		51.8636	0.897385		50.815	0.923451
52.9122	0.881723		51.8636	0.891225		52.9122	0.894898		51.8636	0.923483
53.9607	0.880067		52.9122	0.891319		53.9607	0.892025		52.9122	0.919344
55.0093	0.874608		53.9607	0.886949		55.0093	0.894376		53.9607	0.919353
56.0579	0.876241		55.0093	0.885371		56.0579	0.890676		55.0093	0.922482
57.1065	0.876743		56.0579	0.885085		57.1065	0.889295		56.0579	0.914313
58.155	0.868618		57.1065	0.884287		58.155	0.890608		57.1065	0.916396
59.2036	0.873713		58.155	0.88517		59.2036	0.886005		58.155	0.919708
60.2522	0.867901		59.2036	0.885104		60.2522	0.890215		59.2036	0.913338
61.3008	0.867425		60.2522	0.880057		61.3008	0.883469		60.2522	0.916135
62.3493	0.868443		61.3008	0.87892		62.3493	0.884785		61.3008	0.912209
63.3979	0.864899		62.3493	0.880139		63.3979	0.885409		62.3493	0.913308
64.4465	0.860428		63.3979	0.877084		64.4465	0.879947		63.3979	0.915217
65.4951	0.864822		64.4465	0.878969		65.4951	0.884675		64.4465	0.908736
66.5436	0.861731		65.4951	0.878361		66.5436	0.880912		65.4951	0.911418
67.5922	0.85676		66.5436	0.87562		67.5922	0.878155		66.5436	0.912234
68.6408	0.860697		67.5922	0.871977		68.6408	0.880096		67.5922	0.907386
69.6894	0.857404		68.6408	0.874568		69.6894	0.878295		68.6408	0.906927
70.738	0.853155		69.6894	0.874516		70.738	0.87561		69.6894	0.911136
71.7865	0.857347		70.738	0.870665		71.7865	0.877353		70.738	0.903957
72.8351	0.852769		71.7865	0.872362		72.8351	0.87592		71.7865	0.90473
73.8837	0.853093		72.8351	0.866712		73.8837	0.871833		72.8351	0.907953
74.9323	0.849969		73.8837	0.86792		74.9323	0.875794		73.8837	0.903842
75.9808	0.848196		74.9323	0.870491		75.9808	0.873987		74.9323	0.902352
77.0294	0.848108		75.9808	0.86855		77.0294	0.86982		75.9808	0.904833
78.078	0.843991		77.0294	0.864563		78.078	0.872135		77.0294	0.903931
79.1266	0.848894		78.078	0.8633		79.1266	0.870209		78.078	0.897612
80.1751	0.843801		79.1266	0.865035		80.1751	0.867159		79.1266	0.904249
81.2237	0.841356		80.1751	0.865988		81.2237	0.870096		80.1751	0.901945
82.2723	0.844874		81.2237	0.863948		82.2723	0.868125		81.2237	0.895862
83.3209	0.839229		82.2723	0.862015		83.3209	0.865012		82.2723	0.903333
84.8937	0.837426		83.3209	0.859887		84.8937	0.86646		83.3209	0.896574
86.9909	0.835599		84.8937	0.858909		86.9909	0.863543		84.8937	0.899251
89.088	0.833821		86.9909	0.859702		89.088	0.862371		86.9909	0.895372
91.1852	0.830466		89.088	0.855315		91.1852	0.86186		89.088	0.894017
93.2823	0.827282		91.1852	0.854719		93.2823	0.858589		91.1852	0.894332
95.3795	0.826945		93.2823	0.854767		95.3795	0.858372		93.2823	0.892308
97.4766	0.824503		95.3795	0.849589		97.4766	0.856838		95.3795	0.889968
99.5738	0.822132		97.4766	0.852278		99.5738	0.854572		97.4766	0.890902
101.671	0.818549		99.5738	0.846834		101.671	0.853709		99.5738	0.890092
103.768	0.816857		101.671	0.847272		103.768	0.852329		101.671	0.886808
105.865	0.815997		103.768	0.845816		105.865	0.850923		103.768	0.887848
107.962	0.813566		105.865	0.844314		107.962	0.849514		105.865	0.884605
110.06	0.811702		107.962	0.841141		110.06	0.847799		107.962	0.884293
112.157	0.808343		110.06	0.841844		112.157	0.847355		110.06	0.884593
114.254	0.805199		112.157	0.838261		114.254	0.844644		112.157	0.880442
116.351	0.806577		114.254	0.839744		116.351	0.844024		114.254	0.882249
118.448	0.80291		116.351	0.835602		118.448	0.843474		116.351	0.878859
120.545	0.801129		118.448	0.83471		120.545	0.841049		118.448	0.87874
122.642	0.798514		120.545	0.835696		122.642	0.839743		120.545	0.87866
124.74	0.796121		122.642	0.831096		124.74	0.839748		122.642	0.876762
126.837	0.795227		124.74	0.832351		126.837	0.836751		124.74	0.875537
128.934	0.795203		126.837	0.828228		128.934	0.837046		126.837	0.87506
131.031	0.789911		128.934	0.830296		131.031	0.835867		128.934	0.874068
133.128	0.789822		131.031	0.825502		133.128	0.833769		131.031	0.871809
135.225	0.788241		133.128	0.825111		135.225	0.832652		133.128	0.871626
137.323	0.78644		135.225	0.826494		137.323	0.831965		135.225	0.872905
139.42	0.78191		137.323	0.821544		139.42	0.829917		137.323	0.86767
141.517	0.783035		139.42	0.823768		141.517	0.830699		139.42	0.869834
143.614	0.779889		141.517	0.819358		143.614	0.827445		141.517	0.869544
145.711	0.777662		143.614	0.820432		145.711	0.826579		143.614	0.865315
147.808	0.777101		145.711	0.81696		147.808	0.82679		145.711	0.866505
149.905	0.775536		147.808	0.818294		149.905	0.824298		147.808	0.865683
152.003	0.771008		149.905	0.81408		152.003	0.824259		149.905	0.862798
154.1	0.771553		152.003	0.81435		154.1	0.821791		152.003	0.86333
156.197	0.769927		154.1	0.814252		156.197	0.821992		154.1	0.864062
158.294	0.766483		156.197	0.810714		158.294	0.821228		156.197	0.86151
160.391	0.766473		158.294	0.810621		160.391	0.818765		158.294	0.859499
162.488	0.765313		160.391	0.809486		162.488	0.818064		160.391	0.860511
164.586	0.762773		162.488	0.808651		164.586	0.818143		162.488	0.858544
166.683	0.760171		164.586	0.807894		166.683	0.81634		164.586	0.857359
169.828	0.756473		166.683	0.804023		169.828	0.814003		166.683	0.857622
174.023	0.753026		169.828	0.804525		174.023	0.812214		169.828	0.856487
178.217	0.750737		174.023	0.802183		178.217	0.810984		174.023	0.855151
182.411	0.746554		178.217	0.799334		182.411	0.807843		178.217	0.851492
186.606	0.744473		182.411	0.796822		186.606	0.806249		182.411	0.851411
190.8	0.740201		186.606	0.795142		190.8	0.80482		186.606	0.849693
194.994	0.737479		190.8	0.793689		194.994	0.802013		190.8	0.846982
199.189	0.734168		194.994	0.790556		199.189	0.800368		194.994	0.847623
203.383	0.732321		199.189	0.78888		203.383	0.798948		199.189	0.844629
207.577	0.727685		203.383	0.786281		207.577	0.796016		203.383	0.842439
211.771	0.72566		207.577	0.784361		211.771	0.794802		207.577	0.842222
215.966	0.722421		211.771	0.782698		215.966	0.792689		211.771	0.839904
220.16	0.719337		215.966	0.780261		220.16	0.790664		215.966	0.839196
224.354	0.716473		220.16	0.778021		224.354	0.789615		220.16	0.837459
228.549	0.713064		224.354	0.775347		228.549	0.786865		224.354	0.835666
232.743	0.710763		228.549	0.773486		232.743	0.785833		228.549	0.835048
236.937	0.708395		232.743	0.771772		236.937	0.78328		232.743	0.832588
241.132	0.705028		236.937	0.770056		241.132	0.781822		236.937	0.832278
245.326	0.702901		241.132	0.767906		245.326	0.780569		241.132	0.82966
249.52	0.699088		245.326	0.76497		249.52	0.778093		245.326	0.830168
253.714	0.697185		249.52	0.763907		253.714	0.776308		249.52	0.827715
257.909	0.69394		253.714	0.761656		257.909	0.774297		253.714	0.826948
262.103	0.691756		257.909	0.760005		262.103	0.773482		257.909	0.824943
266.297	0.688653		262.103	0.757982		266.297	0.770891		262.103	0.823643
270.492	0.686993		266.297	0.756267		270.492	0.76935		266.297	0.822193
274.686	0.683094		270.492	0.754325		274.686	0.768094		270.492	0.822119
278.88	0.681588		274.686	0.752407		278.88	0.766477		274.686	0.819214
283.075	0.678259		278.88	0.750336		283.075	0.764011		278.88	0.819549
287.269	0.675934		283.075	0.748734		287.269	0.763171		283.075	0.817329
291.463	0.674145		287.269	0.746658		291.463	0.761386		287.269	0.815769
295.658	0.670689		291.463	0.745057		295.658	0.759153		291.463	0.816032
299.852	0.668511		295.658	0.743734		299.852	0.758137		295.658	0.812903
304.046	0.666087		299.852	0.741028		304.046	0.756526		299.852	0.813659
308.24	0.663951		304.046	0.739422		308.24	0.754624		304.046	0.810466
312.435	0.660528		308.24	0.738665		312.435	0.753827		308.24	0.810481
316.629	0.659194		312.435	0.735455		316.629	0.751221		312.435	0.80948
320.823	0.656097		316.629	0.73475		320.823	0.750227		316.629	0.807675
325.018	0.653853		320.823	0.732641		325.018	0.749111		320.823	0.807096
329.212	0.651579		325.018	0.730886		329.212	0.747108		325.018	0.805578
333.406	0.647914		329.212	0.729367		333.406	0.745883		329.212	0.803994
339.698	0.643175		333.406	0.727518		339.698	0.743326		333.406	0.803615
348.086	0.638294		339.698	0.72535		348.086	0.740492		339.698	0.801514
356.475	0.634447		348.086	0.721226		356.475	0.737464		348.086	0.799779
364.864	0.629355		356.475	0.718282		364.864	0.73428		356.475	0.797463
373.252	0.62551		364.864	0.714437		373.252	0.731639		364.864	0.794844
381.641	0.620669		373.252	0.71168		381.641	0.729155		373.252	0.793262
390.029	0.61644		381.641	0.708113		390.029	0.725911		381.641	0.790881
398.418	0.61242		390.029	0.705538		398.418	0.723361		390.029	0.788379
406.807	0.608247		398.418	0.701638		406.807	0.720424		398.418	0.786655
415.195	0.60386		406.807	0.698911		415.195	0.717752		406.807	0.784826
423.584	0.600021		415.195	0.695449		423.584	0.714586		415.195	0.782922
431.972	0.596343		423.584	0.692519		431.972	0.712392		423.584	0.780783
440.361	0.591759		431.972	0.689022		440.361	0.709714		431.972	0.778838
448.75	0.588221		440.361	0.686391		448.75	0.707212		440.361	0.777077
457.138	0.584153		448.75	0.683763		457.138	0.704462		448.75	0.774576
465.527	0.58055		457.138	0.680983		465.527	0.701495		457.138	0.77327
473.915	0.576743		465.527	0.677626		473.915	0.699453		465.527	0.771426
482.304	0.572984		473.915	0.674925		482.304	0.696646		473.915	0.769291
490.693	0.569129		482.304	0.672237		490.693	0.694016		482.304	0.767592
499.081	0.565856		490.693	0.669195		499.081	0.691877		490.693	0.765945
507.47	0.561963		499.081	0.666667		507.47	0.689214		499.081	0.764364
515.858	0.558544		507.47	0.66385		515.858	0.686455		507.47	0.762244
524.247	0.554597		515.858	0.661536		524.247	0.68437		515.858	0.760608
532.636	0.551206		524.247	0.658437		532.636	0.681866		524.247	0.758864
541.024	0.547722		532.636	0.655783		541.024	0.679304		532.636	0.757333
549.413	0.544339		541.024	0.653288		549.413	0.67733		541.024	0.75556
557.802	0.541056		549.413	0.649973		557.802	0.674654		549.413	0.753956
566.19	0.537543		557.802	0.647748		566.19	0.67221		557.802	0.752332
574.579	0.534583		566.19	0.645103		574.579	0.670168		566.19	0.750605
582.967	0.530936		574.579	0.643101		582.967	0.66789		574.579	0.749056
591.356	0.527811		582.967	0.63986		591.356	0.665441		582.967	0.74782
599.745	0.524805		591.356	0.637354		599.745	0.663092		591.356	0.745822
608.133	0.521435		599.745	0.635263		608.133	0.661014		599.745	0.744314
616.522	0.518421		608.133	0.632114		616.522	0.658698		608.133	0.742768
624.91	0.515386		616.522	0.629756		624.91	0.656745		616.522	0.740932
633.299	0.512308		624.91	0.627482		633.299	0.654296		624.91	0.739783
641.688	0.508906		633.299	0.624515		641.688	0.652132		633.299	0.737698
650.076	0.50617		641.688	0.622831		650.076	0.650115		641.688	0.737187
658.465	0.503069		650.076	0.619789		658.465	0.64797		650.076	0.734929
666.853	0.498685		658.465	0.617649		666.853	0.645833		658.465	0.733515
679.436	0.493021		666.853	0.615188		679.436	0.642507		666.853	0.732208
696.214	0.487264		679.436	0.611629		696.214	0.638598		679.436	0.729901
712.991	0.481579		696.214	0.606035		712.991	0.634151		696.214	0.727641
729.768	0.476365		712.991	0.601567		729.768	0.630326		712.991	0.724498
746.545	0.470884		729.768	0.596716		746.545	0.626128		729.768	0.721681
763.322	0.465408		746.545	0.592312		763.322	0.622154		746.545	0.718951
780.1	0.460387		763.322	0.58719		780.1	0.618287		763.322	0.716132
796.877	0.455267		780.1	0.582869		796.877	0.614243		780.1	0.713783
813.654	0.450338		796.877	0.578542		813.654	0.610336		796.877	0.710955
830.431	0.445297		813.654	0.573955		830.431	0.606657		813.654	0.708608
847.208	0.440299		830.431	0.56985		847.208	0.602972		830.431	0.705808
863.986	0.435481		847.208	0.566142		863.986	0.59904		847.208	0.703435
880.763	0.430924		863.986	0.562388		880.763	0.595455		863.986	0.700886
897.54	0.426367		880.763	0.558006		897.54	0.591685		880.763	0.69844
914.317	0.421937		897.54	0.55379		914.317	0.58799		897.54	0.695865
931.095	0.417412		914.317	0.549696		931.095	0.584548		914.317	0.693552
947.872	0.412966		931.095	0.545706		947.872	0.580881		931.095	0.691192
964.649	0.408612		947.872	0.541563		964.649	0.57756		947.872	0.688844
981.426	0.404247		964.649	0.537785		981.426	0.574062		964.649	0.686855
998.203	0.40028		981.426	0.533447		998.203	0.570597		981.426	0.684596
1014.98	0.396071		998.203	0.529564		1014.98	0.56711		998.203	0.682226
1031.76	0.39183		1014.98	0.525848		1031.76	0.563925		1014.98	0.680214
1048.54	0.387789		1031.76	0.522096		1048.54	0.560465		1031.76	0.677881
1065.31	0.383992		1048.54	0.518567		1065.31	0.557225		1048.54	0.675638
1082.09	0.380054		1065.31	0.514943		1082.09	0.553871		1065.31	0.673588
1098.87	0.376327		1082.09	0.51136		1098.87	0.550905		1082.09	0.671467
1115.64	0.372624		1098.87	0.507402		1115.64	0.547589		1098.87	0.669323
1132.42	0.368907		1115.64	0.502944		1132.42	0.544633		1115.64	0.667144
1149.2	0.365147		1132.42	0.499804		1149.2	0.541436		1132.42	0.665218
1165.98	0.361762		1149.2	0.496014		1165.98	0.538253		1149.2	0.663277
1182.75	0.35813		1165.98	0.49302		1182.75	0.535328		1165.98	0.661247
1199.53	0.354739		1182.75	0.489856		1199.53	0.532177		1182.75	0.659187
1216.31	0.351047		1199.53	0.486605		1216.31	0.529247		1199.53	0.657464
1233.08	0.347633		1216.31	0.482877		1233.08	0.526356		1216.31	0.65544
1249.86	0.344171		1233.08	0.479898		1249.86	0.523143		1233.08	0.65322
1266.64	0.341049		1249.86	0.476357		1266.64	0.52048		1249.86	0.651375
1283.42	0.337711		1266.64	0.472966		1283.42	0.517538		1266.64	0.64978
1300.19	0.334622		1283.42	0.469876		1300.19	0.51463		1283.42	0.647899
1316.97	0.331291		1300.19	0.466342		1316.97	0.511742		1300.19	0.645955
1333.75	0.326663		1316.97	0.463408		1333.75	0.50916		1316.97	0.644081
1358.91	0.32061		1333.75	0.460301		1358.91	0.504652		1333.75	0.642226
1392.47	0.314662		1358.91	0.455503		1392.47	0.49912		1358.91	0.639253
1426.02	0.308978		1392.47	0.449964		1426.02	0.49369		1392.47	0.635814
1459.58	0.303415		1426.02	0.44369		1459.58	0.488393		1426.02	0.632304
1493.13	0.297894		1459.58	0.437964		1493.13	0.483139		1459.58	0.628884
1526.69	0.292639		1493.13	0.431674		1526.69	0.477945		1493.13	0.625529
1560.24	0.287468		1526.69	0.426235		1560.24	0.47289		1526.69	0.622236
1593.79	0.282226		1560.24	0.420672		1593.79	0.467878		1560.24	0.619049
1627.35	0.277375		1593.79	0.415313		1627.35	0.463016		1593.79	0.615901
1660.9	0.272615		1627.35	0.40991		1660.9	0.458092		1627.35	0.612841
1694.46	0.26788		1660.9	0.404544		1694.46	0.453403		1660.9	0.609641
1728.01	0.263257		1694.46	0.398926		1728.01	0.448771		1694.46	0.606785
1761.57	0.258653		1728.01	0.394017		1761.57	0.444122		1728.01	0.603807
1795.12	0.254146		1761.57	0.388896		1795.12	0.439634		1761.57	0.600998
1828.68	0.250052		1795.12	0.384447		1828.68	0.435155		1795.12	0.598044
1862.23	0.245666		1828.68	0.37872		1862.23	0.430832		1828.68	0.595152
1895.78	0.241539		1862.23	0.373921		1895.78	0.426433		1862.23	0.592296
1929.34	0.237615		1895.78	0.369335		1929.34	0.422142		1895.78	0.589674
1962.89	0.233635		1929.34	0.365086		1962.89	0.417853		1929.34	0.586833
1996.45	0.229782		1962.89	0.360307		1996.45	0.413696		1962.89	0.584129
2030	0.226027		1996.45	0.355725		2030	0.40954		1996.45	0.581298
2063.56	0.222448		2030	0.351346		2063.56	0.405558		2030	0.578727
2097.11	0.219013		2063.56	0.346854		2097.11	0.401533		2063.56	0.576298
2130.67	0.21551		2097.11	0.342352		2130.67	0.39755		2097.11	0.573503
2164.22	0.212068		2130.67	0.338022		2164.22	0.393674		2130.67	0.571007
2197.77	0.208779		2164.22	0.33389		2197.77	0.389736		2164.22	0.568541
2231.33	0.205346		2197.77	0.329348		2231.33	0.38605		2197.77	0.566104
2264.88	0.202236		2231.33	0.325808		2264.88	0.382294		2231.33	0.563718
2298.44	0.19914		2264.88	0.322023		2298.44	0.378507		2264.88	0.561266
2331.99	0.196052		2298.44	0.318122		2331.99	0.374907		2298.44	0.558847
2365.55	0.19305		2331.99	0.314235		2365.55	0.371313		2331.99	0.556448
2399.1	0.190017		2365.55	0.310543		2399.1	0.367667		2365.55	0.554127
2432.66	0.187126		2399.1	0.306644		2432.66	0.364212		2399.1	0.551607
2466.21	0.184329		2432.66	0.30238		2466.21	0.360684		2432.66	0.549543
2499.76	0.181558		2466.21	0.298722		2499.76	0.357221		2466.21	0.547157
2533.32	0.17874		2499.76	0.295243		2533.32	0.353852		2499.76	0.544949
2566.87	0.176262		2533.32	0.291445		2566.87	0.350577		2533.32	0.542597
2600.43	0.173671		2566.87	0.28864		2600.43	0.347217		2566.87	0.540376
2633.98	0.17102		2600.43	0.285231		2633.98	0.344035		2600.43	0.538426
2667.54	0.167236		2633.98	0.281898		2667.54	0.340796		2633.98	0.536254
2717.87	0.162542		2667.54	0.279209		2717.87	0.336084		2667.54	0.533991
2784.98	0.157894		2717.87	0.274038		2784.98	0.329908		2717.87	0.530928
2852.09	0.153522		2784.98	0.267413		2852.09	0.32389		2784.98	0.526804
2919.19	0.149278		2852.09	0.261791		2919.19	0.318045		2852.09	0.522686
	0.145183		2919.19	0.255754		2986.3	0.312167		2919.19	0.518939
	0.141189					3053.41	0.306346		2986.3	0.515186
	0.137336					3120.52	0.300844		3053.41	0.511256
	0.133631					3187.63	0.295437		3120.52	0.507542
	0.130056					3254.74	0.290185		3187.63	0.503851
	0.126518					3321.85	0.285072		3254.74	0.500385
	0.123242					3388.96	0.280023		3321.85	0.496769
	0.119958					3456.07	0.275138		3388.96	0.493403
	0.116886					3523.17	0.270261		3456.07	0.489889
	0.113823					3590.28	0.265518		3523.17	0.486461
	0.110932					3657.39	0.260896		3590.28	0.483121
	0.108051					3724.5	0.256318		3657.39	0.479868
	0.105241					3791.61	0.251885		3724.5	0.476679
	0.102658					3858.72	0.24753		3791.61	0.473556
	0.100119					3925.83	0.243339		3858.72	0.470538
	0.0977556					3992.94	0.239201		3925.83	0.46745
	0.095475					4060.05	0.235204		3992.94	0.464329
	0.093054					4127.15	0.231258		4060.05	0.46138
	0.090837					4194.26	0.227229		4127.15	0.458472
	0.0887048					4261.37	0.223233		4194.26	0.455442
	0.0865922					4328.48	0.219443		4261.37	0.452483
	0.0845054					4395.59	0.215728		4328.48	0.449603
	0.082484					4462.7	0.212073		4395.59	0.447005
	0.0806376					4529.81	0.208484		4462.7	0.444198
	0.0788008					4596.92	0.204971		4529.81	0.441332
	0.0770948					4664.02	0.201551		4596.92	0.43856
	0.0753611					4731.13	0.198179		4664.02	0.435805
	0.0736628					4798.24	0.194839		4731.13	0.433106
	0.0720858					4865.35	0.191611		4798.24	0.430336
	0.0704781					4932.46	0.188398		4865.35	0.427721
	0.0688611					4999.57	0.185313		4932.46	0.424888
	0.0674691					5066.68	0.182323		4999.57	0.422224
	0.065912					5133.79	0.179317		5066.68	0.419321
	0.0644428					5200.9	0.176384		5133.79	0.416528
	0.0630962					5268	0.173524		5200.9	0.413463
	0.0611428					5335.11	0.170694		5268	0.410717
	0.0586656					5435.78	0.166532		5335.11	0.408166
	0.0561851					5569.99	0.161223		5435.78	0.40406
	0.0539622					5704.21	0.156088		5569.99	0.398771
	0.0519505					5838.43	0.151119		5704.21	0.393405
	0.0501436					5972.65	0.146351		5838.43	0.388101
	0.0483232					6106.87	0.141644		5972.65	0.382856
	0.0466018					6241.08	0.137252		6106.87	0.377854
	0.044914					6375.3	0.132959		6241.08	0.372694
	0.0432566					6509.52	0.128714		6375.3	0.367793
	0.0415621					6643.74	0.124646		6509.52	0.362931
	0.0401273					6777.95	0.120733		6643.74	0.358043
	0.0386386					6912.17	0.116948		6777.95	0.35331
	0.0373299					7046.39	0.113293		6912.17	0.348659
	0.0358481					7180.61	0.109764		7046.39	0.34406
	0.0345326					7314.83	0.106388		7180.61	0.339624
	0.0332699					7449.04	0.103138		7314.83	0.335168
	0.0320737					7583.26	0.0999949		7449.04	0.330876
	0.030799					7717.48	0.0969145		7583.26	0.326535
	0.0296961					7851.7	0.0939466		7717.48	0.322351
	0.0286481					7985.91	0.0911106		7851.7	0.318151
	0.0275692					8120.13	0.0882398		7985.91	0.314165
	0.0266051					8254.35	0.0854956		8120.13	0.310161
	0.0257259					8388.57	0.0828557		8254.35	0.306242
	0.0247923					8522.79	0.0802906		8388.57	0.302354
	0.0240045					8657	0.0778297		8522.79	0.29839
	0.0232274					8791.22	0.0754038		8657	0.294521
	0.0224415					8925.44	0.0730349		8791.22	0.290813
	0.0217746					9059.66	0.0707856		8925.44	0.28709
	0.021052					9193.87	0.0685653		9059.66	0.283376
	0.0207484					9328.09	0.0664482		9193.87	0.279776
	0.0196062					9462.31	0.0643591		9328.09	0.276395
	0.0191035					9596.53	0.0623313		9462.31	0.273067
	0.018545					9730.74	0.0603791		9596.53	0.26965
						9864.96	0.0585214		9730.74	0.266432
						9999.18	0.0566718		9864.96	0.263215
						10133.4	0.0548735
						10267.6	0.0531531
						10401.8	0.0514769
						10536.1	0.049844
						10670.3	0.0482413
						10871.6	0.0459788
						11140	0.0430508
						11408.5	0.040289
						11676.9	0.0376845
						11945.3	0.0351931
						12213.8	0.0329337
						12482.2	0.0307933
						12750.6	0.0286838
						13019.1	0.0266645
						13287.5	0.0247203
						13555.9	0.0229556
						13824.4	0.0213025
						14092.8	0.0197178
						14361.3	0.0181835
						14629.7	0.0167924
						14898.1	0.0154337
						15166.6	0.0141727
						15435	0.0131582
						15703.4	0.0120986
						15971.9	0.0110489
						16240.3	0.00998088
						16508.7	0.00896209
						16777.2	0.00806304
						17045.6	0.00719474
						17314	0.00643026
						17582.5	0.00571573
						17850.9	0.00496591
						18119.4	0.00426212
						18387.8	0.00348284
						18656.2	0.00271757
						18924.7	0.00212306
						19193.1	0.0015287
						19461.5	0.00101611
						19730	0.00059599

## Sheet: Figure 5b
Arrhenius Fit of Stress Relaxation Data
Gel	Temperature (°C)	Average Ln(Tau)	Ln(Tau) Standard Deviation
poly(OTf@MOC)	25	7.133	0.1305
	30	6.867	0.0458
	35	6.428	0.0238
	40	6.016	0.0214
	45	5.607	0.1145
	50	5.321	0.0417
poly(HSO4@MOC)	25	7.807	0.1405
	30	7.272	0.1192
	35	6.87	0.1331
	40	6.38	0.1317
	45	5.825	0.1143
	50	5.381	0.1446
poly(NO3@MOC)	25	8.982	0.1826
	30	8.446	0.1252
	35	7.987	0.0801
	40	7.47	0.0939
	45	6.877	0.0518
	50	6.254	0.1326
poly(DAQ@MOC)	25	9.542	0.1271
	30	9.105	0.0804
	35	8.542	0.038
	40	7.956	0.0663
	45	7.383	0.023
	50	6.856	0.096

## Sheet: Figure 7c
Solution Self-Sorting Experiment
Equiv. Guest	Guest Identity	Fraction L1 Incorporated
0	HSO4	0.65695
0.2	HSO4	0.65853
0.4	HSO4	0.6651
0.6	HSO4	0.67174
0.8	HSO4	0.67875
1	HSO4	0.68055
1.2	HSO4	0.68421
0	NO3	0.65231
0.2	NO3	0.66231
0.4	NO3	0.67174
0.6	NO3	0.68237
0.8	NO3	0.69565
1	NO3	0.70577
1.2	NO3	0.71428
0	DAQ	0.66829
0.2	DAQ	0.26666
0.4	DAQ	0.53333
0.6	DAQ	0.80612
0.8	DAQ	1.06666
1	DAQ	1.33333
1.2	DAQ	1.60476

## Sheet: Figure 7e
Gel self-sorting experiment
Cycle	Avg. Modulus @ 0.1 rad/s (Pa)	Standard Deviation
0	Less than limit of detection (<1 Pa)	NA
1	2119	153
2	Less than limit of detection (<1 Pa)	NA
3	1632	110
4	Less than limit of detection (<1 Pa)	NA
5	1395	123
6	Less than limit of detection (<1 Pa)	NA

## Sheet: Figure S29
	DAQ		OTf		HSO4		NO3
Rad/s	G'	G"	G'	G"	G'	G"	G'	G"
0.1	7729.13	311.336	7299.21	183.01	6634.12	207.042	7217.55	263.897
0.15849	7794.48	276.173	7343.84	148.307	6754.33	179.189	7301.31	229.069
0.251189	7867.54	219.248	7365.64	119.851	6857.81	159.864	7370.44	199.289
0.398107	7927.42	188.973	7392.04	95.333	6947.24	130.031	7425.58	166.189
0.630957	7971.51	153.072	7405.46	72.7008	7000.44	107.251	7463.15	136.6
1	7999.81	122.698	7412.49	64.2311	7042.5	92.6609	7497.77	114.983
1.5849	8032.3	101.462	7381.12	54.8228	7085.43	77.9153	7520.87	96.6377
2.51189	8061.65	82.2879	7297.63	50.2112	7118.22	66.7192	7538.78	82.3701
3.98105	8069.9	73.0668	7200.07	46.4239	7138.11	57.7416	7554.68	70.5996
6.30957	8076.76	63.6536	7052.47	57.5654	7158.4	52.2918	7566.32	63.7273
10.0001	8062.55	57.7716	6895.45	78.1649	7171.05	49.6926	7571.69	58.7565

## Sheet: Figure S31
Panel a				panel b			panel c	3 equiv Pd(II)			3 equiv Pd(II) + 1 equiv DAQ
Equivalent Pd	Frac ligand in Cage	Note		Equivalent Pd	G' at 1 rad/s (Pa)	Note		Step time (s)	Relative modulus		Step time (s)	Relative modulus
1	1	No guest		1	6000	No guest		10.1172	1		10.1172	1.00073
1.5	1	No guest		2	5550	No guest		10.2482	1.05995		10.2482	1.00903
2	0.95	No guest		3	1250	No guest		10.3793	1.00648		10.3793	0.957537
2.5	0.86	No guest		4	20	No guest		10.5759	1.04046		10.5759	0.995178
3	0.82	No guest		5	Below limit of detection (<1)	No guest		10.838	1.00849		10.838	0.995626
3.5	0.75	No guest		1	6000	1 equiv DAQ		11.1002	1.01629		11.1002	1.0065
4	0.65	No guest		2	5600	1 equiv DAQ		11.3623	1.03128		11.3623	0.999295
4.5	0.58	No guest		3	2400	1 equiv DAQ		11.6245	1.02226		11.6245	0.990044
5	0.53	No guest		4	1400	1 equiv DAQ		11.8866	0.990852		11.8866	0.990711
1	1	1 equiv DAQ		5	650	1 equiv DAQ		12.1488	1.00617		12.1488	0.983481
1.5	1	1 equiv DAQ						12.4109	1.02892		12.4109	0.991919
2	0.97	1 equiv DAQ						12.6731	1.00806		12.6731	0.994181
2.5	0.95	1 equiv DAQ						12.9352	0.978559		12.9352	0.992414
3	0.92	1 equiv DAQ						13.1973	1.00526		13.1973	1.00005
3.5	0.89	1 equiv DAQ						13.4595	1.0192		13.4595	0.993628
4	0.87	1 equiv DAQ						13.7216	0.986927		13.7216	0.99356
4.5	0.83	1 equiv DAQ						13.9838	0.977361		13.9838	0.987901
5	0.78	1 equiv DAQ						14.2459	0.999368		14.2459	0.985564
4	0.77	0.5 equiv DAQ						14.5081	1.00104		14.5081	0.987104
								14.7702	0.971054		14.7702	0.983325
								15.0324	0.972616		15.0324	0.980937
								15.2945	0.997632		15.2945	0.999591
								15.5566	0.988681		15.5566	0.988363
								15.8188	0.969776		15.8188	1.00258
								16.0809	0.966104		16.0809	0.978466
								16.3431	0.982535		16.3431	0.983266
								16.6052	0.983648		16.6052	0.977863
								16.8674	0.951402		16.8674	0.98675
								17.1295	0.965816		17.1295	0.988425
								17.3916	0.97799		17.3916	0.998814
								17.6538	0.971499		17.6538	0.983615
								17.9159	0.948989		17.9159	0.980867
								18.1781	0.958039		18.1781	0.981264
								18.4402	0.975071		18.4402	0.974805
								18.7024	0.953321		18.7024	0.991905
								18.9645	0.942093		18.9645	0.987247
								19.2267	0.953064		19.2267	0.992524
								19.4888	0.968187		19.4888	0.994416
								19.7509	0.938254		19.7509	0.973465
								20.0131	0.942519		20.0131	0.983266
								20.2752	0.956369		20.2752	0.974617
								20.5374	0.951794		20.5374	0.983883
								20.7995	0.93154		20.7995	0.982071
								21.1927	0.940938		21.1927	0.988151
								21.717	0.938235		21.717	0.979657
								22.2413	0.930553		22.2413	0.977963
								22.7656	0.934282		22.7656	0.982932
								23.2899	0.92446		23.2899	0.984763
								23.8142	0.926657		23.8142	0.982694
								24.3385	0.919168		24.3385	0.971137
								24.8628	0.921695		24.8628	0.98106
								25.387	0.91194		25.387	0.983941
								25.9113	0.915974		25.9113	0.971116
								26.4356	0.905311		26.4356	0.973098
								26.9599	0.91119		26.9599	0.98381
								27.4842	0.905201		27.4842	0.97775
								28.0085	0.897507		28.0085	0.973751
								28.5328	0.906467		28.5328	0.972153
								29.0571	0.892419		29.0571	0.978175
								29.5813	0.898804		29.5813	0.975532
								30.1056	0.887663		30.1056	0.971247
								30.6299	0.891746		30.6299	0.977773
								31.1542	0.883846		31.1542	0.977962
								31.6785	0.88939		31.6785	0.971897
								32.2028	0.874039		32.2028	0.966281
								32.7271	0.887151		32.7271	0.977924
								33.2514	0.871867		33.2514	0.97616
								33.7756	0.880511		33.7756	0.962681
								34.2999	0.866126		34.2999	0.974473
								34.8242	0.878984		34.8242	0.976376
								35.3485	0.855033		35.3485	0.966295
								35.8728	0.878543		35.8728	0.963998
								36.3971	0.85348		36.3971	0.97317
								36.9214	0.870639		36.9214	0.976955
								37.4457	0.848785		37.4457	0.965267
								37.97	0.86453		37.97	0.96298
								38.4942	0.852435		38.4942	0.972175
								39.0185	0.853971		39.0185	0.972596
								39.5428	0.851831		39.5428	0.963647
								40.0671	0.846643		40.0671	0.964105
								40.5914	0.850982		40.5914	0.97396
								41.1157	0.84014		41.1157	0.968159
								41.64	0.847342		41.64	0.958098
								42.4264	0.84123		42.4264	0.969913
								43.475	0.834777		43.475	0.960409
								44.5236	0.831752		44.5236	0.966636
								45.5721	0.826471		45.5721	0.959901
								46.6207	0.824349		46.6207	0.966448
								47.6693	0.822265		47.6693	0.959832
								48.7179	0.81797		48.7179	0.95863
								49.7664	0.813503		49.7664	0.962717
								50.815	0.811952		50.815	0.96136
								51.8636	0.8082		51.8636	0.956751
								52.9122	0.804093		52.9122	0.959226
								53.9607	0.802484		53.9607	0.956154
								55.0093	0.794946		55.0093	0.955145
								56.0579	0.792693		56.0579	0.95933
								57.1065	0.788752		57.1065	0.95116
								58.155	0.787635		58.155	0.960219
								59.2036	0.784214		59.2036	0.949674
								60.2522	0.78211		60.2522	0.957617
								61.3008	0.78028		61.3008	0.948247
								62.3493	0.775324		62.3493	0.956049
								63.3979	0.773187		63.3979	0.947603
								64.4465	0.768156		64.4465	0.951389
								65.4951	0.768392		65.4951	0.95091
								66.5436	0.764098		66.5436	0.947145
								67.5922	0.760524		67.5922	0.952446
								68.6408	0.758014		68.6408	0.945248
								69.6894	0.754321		69.6894	0.951316
								70.738	0.751228		70.738	0.943303
								71.7865	0.747203		71.7865	0.949938
								72.8351	0.749184		72.8351	0.942045
								73.8837	0.744485		73.8837	0.948049
								74.9323	0.741463		74.9323	0.942662
								75.9808	0.739528		75.9808	0.946658
								77.0294	0.735892		77.0294	0.9418
								78.078	0.73409		78.078	0.946175
								79.1266	0.731461		79.1266	0.937284
								80.1751	0.729452		80.1751	0.941611
								81.2237	0.726695		81.2237	0.943823
								82.2723	0.722233		82.2723	0.935297
								83.3209	0.721431		83.3209	0.943807
								84.8937	0.716745		84.8937	0.938806
								86.9909	0.71211		86.9909	0.938082
								89.088	0.707177		89.088	0.935976
								91.1852	0.703827		91.1852	0.934722
								93.2823	0.698655		93.2823	0.931901
								95.3795	0.694999		95.3795	0.933502
								97.4766	0.68901		97.4766	0.931745
								99.5738	0.684673		99.5738	0.929319
								101.671	0.681083		101.671	0.930223
								103.768	0.676979		103.768	0.927271
								105.865	0.672969		105.865	0.926899
								107.962	0.666883		107.962	0.92664
								110.06	0.662692		110.06	0.924637
								112.157	0.659191		112.157	0.923322
								114.254	0.657226		114.254	0.923222
								116.351	0.651373		116.351	0.923267
								118.448	0.648348		118.448	0.918405
								120.545	0.64289		120.545	0.918368
								122.642	0.638209		122.642	0.91753
								124.74	0.635331		124.74	0.918734
								126.837	0.633056		126.837	0.915685
								128.934	0.629141		128.934	0.916505
								131.031	0.625132		131.031	0.913203
								133.128	0.620443		133.128	0.912686
								135.225	0.617163		135.225	0.911463
								137.323	0.613618		137.323	0.909799
								139.42	0.610062		139.42	0.909591
								141.517	0.606729		141.517	0.90864
								143.614	0.602833		143.614	0.908096
								145.711	0.599771		145.711	0.906114
								147.808	0.596545		147.808	0.905937
								149.905	0.592947		149.905	0.903626
								152.003	0.590645		152.003	0.90348
								154.1	0.586148		154.1	0.90327
								156.197	0.584276		156.197	0.902429
								158.294	0.581528		158.294	0.900557
								160.391	0.575294		160.391	0.900151
								162.488	0.572215		162.488	0.897067
								164.586	0.569876		164.586	0.896791
								166.683	0.56652		166.683	0.896979
								169.828	0.562446		169.828	0.894226
								174.023	0.557219		174.023	0.892739
								178.217	0.549844		178.217	0.89121
								182.411	0.544493		182.411	0.888713
								186.606	0.539139		186.606	0.888073
								190.8	0.533673		190.8	0.884885
								194.994	0.527024		194.994	0.883004
								199.189	0.521454		199.189	0.881164
								203.383	0.51672		203.383	0.880284
								207.577	0.511525		207.577	0.878117
								211.771	0.50578		211.771	0.876916
								215.966	0.500714		215.966	0.874581
								220.16	0.495484		220.16	0.871679
								224.354	0.490099		224.354	0.87112
								228.549	0.485317		228.549	0.869114
								232.743	0.480672		232.743	0.867954
								236.937	0.475726		236.937	0.864585
								241.132	0.470396		241.132	0.863784
								245.326	0.465828		245.326	0.861901
								249.52	0.461392		249.52	0.860317
								253.714	0.456464		253.714	0.858227
								257.909	0.452782		257.909	0.856623
								262.103	0.447903		262.103	0.854853
								266.297	0.443826		266.297	0.853543
								270.492	0.439526		270.492	0.852304
								274.686	0.434406		274.686	0.85014
								278.88	0.431459		278.88	0.848159
								283.075	0.426213		283.075	0.84648
								287.269	0.423263		287.269	0.844128
								291.463	0.41805		291.463	0.842733
								295.658	0.414243		295.658	0.84174
								299.852	0.409768		299.852	0.840724
								304.046	0.40679		304.046	0.837779
								308.24	0.402497		308.24	0.836271
								312.435	0.399253		312.435	0.835079
								316.629	0.394543		316.629	0.833927
								320.823	0.390748		320.823	0.832101
								325.018	0.388462		325.018	0.830241
								329.212	0.383221		329.212	0.829971
								333.406	0.380323		333.406	0.828046
								339.698	0.375022		339.698	0.825374
								348.086	0.368191		348.086	0.82156
								356.475	0.361435		356.475	0.819407
								364.864	0.354526		364.864	0.816201
								373.252	0.348205		373.252	0.81309
								381.641	0.341612		381.641	0.809786
								390.029	0.335275		390.029	0.807427
								398.418	0.329831		398.418	0.803875
								406.807	0.323077		406.807	0.800922
								415.195	0.31793		415.195	0.798601
								423.584	0.311493		423.584	0.79574
								431.972	0.306646		431.972	0.792701
								440.361	0.300829		440.361	0.789357
								448.75	0.295854		448.75	0.78711
								457.138	0.289888		457.138	0.785288
								465.527	0.285459		465.527	0.781156
								473.915	0.279569		473.915	0.779324
								482.304	0.275375		482.304	0.776459
								490.693	0.270204		490.693	0.773629
								499.081	0.265083		499.081	0.771147
								507.47	0.261262		507.47	0.768237
								515.858	0.256091		515.858	0.764985
								524.247	0.25227		524.247	0.763252
								532.636	0.247674		532.636	0.760604
								541.024	0.243079		541.024	0.757726
								549.413	0.239218		549.413	0.755101
								557.802	0.235037		557.802	0.752249
								566.19	0.230984		566.19	0.750078
								574.579	0.227096		574.579	0.748137
								582.967	0.223406		582.967	0.745117
								591.356	0.219009		591.356	0.743176
								599.745	0.215417		599.745	0.740767
								608.133	0.211909		608.133	0.738061
								616.522	0.208671		616.522	0.736232
								624.91	0.204873		624.91	0.733824
								633.299	0.201124		633.299	0.730689
								641.688	0.198213		641.688	0.728707
								650.076	0.19468		650.076	0.726783
								658.465	0.191372		658.465	0.72402
								666.853	0.188105		666.853	0.721937
								679.436	0.183549		679.436	0.718426
								696.214	0.177458		696.214	0.713537
								712.991	0.171485		712.991	0.709424
								729.768	0.165836		729.768	0.70486
								746.545	0.160444		746.545	0.700653
								763.322	0.155234		763.322	0.696027
								780.1	0.150288		780.1	0.691985
								796.877	0.145197		796.877	0.687586
								813.654	0.140379		813.654	0.683131
								830.431	0.136064		830.431	0.67938
								847.208	0.131443		847.208	0.674939
								863.986	0.127334		863.986	0.67064
								880.763	0.123272		880.763	0.666918
								897.54	0.119298		897.54	0.662968
								914.317	0.115177		914.317	0.659317
								931.095	0.111875		931.095	0.655178
								947.872	0.108474		947.872	0.65152
											964.649	0.64737
											981.426	0.643845
											998.203	0.640017
											1014.98	0.636277
											1031.76	0.63264
											1048.54	0.628965
											1065.31	0.624963
											1082.09	0.621624
											1098.87	0.617781
											1115.64	0.614557
											1132.42	0.610967
											1149.2	0.607282
											1165.98	0.603983
											1182.75	0.60084
											1199.53	0.597844
											1216.31	0.594039
											1233.08	0.59064
											1249.86	0.587175
											1266.64	0.584402
											1283.42	0.581321
											1300.19	0.577491
											1316.97	0.574447
											1333.75	0.57168
											1358.91	0.566675
											1392.47	0.560326
											1426.02	0.554414
											1459.58	0.548322
											1493.13	0.542449
											1526.69	0.536379
											1560.24	0.530984
											1593.79	0.525348
											1627.35	0.519447
											1660.9	0.513858
											1694.46	0.5083
											1728.01	0.502753
											1761.57	0.497332
											1795.12	0.492099
											1828.68	0.487015
											1862.23	0.481601
											1895.78	0.476767
											1929.34	0.471604
											1962.89	0.466636
											1996.45	0.461758
											2030	0.457104
											2063.56	0.45189
											2097.11	0.447295
											2130.67	0.442507
											2164.22	0.438117
											2197.77	0.433293
											2231.33	0.428807
											2264.88	0.424568
											2298.44	0.419783
											2331.99	0.415797
											2365.55	0.411532
											2399.1	0.407357
											2432.66	0.402976
											2466.21	0.399016
											2499.76	0.395175
											2533.32	0.390882
											2566.87	0.387121
											2600.43	0.382979
											2633.98	0.379302
											2667.54	0.375381
											2717.87	0.369673
											2784.98	0.362098
											2852.09	0.355111
											2919.19	0.348121
											2986.3	0.341232
											3053.41	0.334476
											3120.52	0.327802
											3187.63	0.32154
											3254.74	0.315009
											3321.85	0.308913
											3388.96	0.302838
											3456.07	0.296788
											3523.17	0.290946
											3590.28	0.285354
											3657.39	0.279545
											3724.5	0.274095
											3791.61	0.268973
											3858.72	0.263637
											3925.83	0.258411
											3992.94	0.253492
											4060.05	0.248706
											4127.15	0.243873
											4194.26	0.239186
											4261.37	0.234741
											4328.48	0.230192
											4395.59	0.226018
											4462.7	0.221571
											4529.81	0.21723
											4596.92	0.212956
											4664.02	0.208767
											4731.13	0.20478
											4798.24	0.201112
											4865.35	0.197305
											4932.46	0.193654
											4999.57	0.19007
											5066.68	0.186438
											5133.79	0.182744
											5200.9	0.179366
											5268	0.175829
											5335.11	0.172737
											5435.78	0.167967
											5569.99	0.161696
											5704.21	0.155504
											5838.43	0.149668
											5972.65	0.144287
											6106.87	0.13898
											6241.08	0.134073
											6375.3	0.129264
											6509.52	0.124564
											6643.74	0.119979
											6777.95	0.115585
											6912.17	0.111468
											7046.39	0.107482
											7180.61	0.1037
											7314.83	0.100046
											7449.04	0.0962929
											7583.26	0.0927446
											7717.48	0.0896253
											7851.7	0.0867129
